# Supplementary material for: Estimating healthy life years without activity limitations using medical claims data in Japan
Source: Int J Epidemiol. 2026 Jul 30;55(4):dyag126. doi: 10.1093/ije/dyag126 (PMC13421775; doi:10.1093/ije/dyag126)
Supplement: dyag126_Supplementary_Data [file dyag126_supplementary_data.zip]

Archive with 2 entries (2 files):
- ije-2025-07-1297-File006.pdf
- ije-2025-07-1297-File007.xlsx
