# Supplementary material for: Estimating healthy life years without activity limitations using medical claims data in Japan
Source: Int J Epidemiol. 2026 Jul 30;55(4):dyag126. doi: 10.1093/ije/dyag126 (PMC13421775; doi:10.1093/ije/dyag126)
Supplement: dyag126_Supplementary_Data [file dyag126_supplementary_data.zip › ije-2025-07-1297-File007.xlsx]

## Sheet: Supplementary Table S1
Supplementary Table S1. List of disease categories and corresponding ICD-10 codes.
No	Disease or injury	ICD10 code (three digits)	ICD10 code (full)
1	Diabetes	E10	E100
			E101
			E102
			E103
			E104
			E105
			E106
			E107
			E108
			E109
		E11	E110
			E111
			E112
			E113
			E114
			E115
			E116
			E117
			E118
			E119
		E12	E120
			E121
			E122
			E123
			E124
			E125
			E126
			E127
			E128
			E129
		E13	E130
			E131
			E132
			E133
			E134
			E135
			E136
			E137
			E138
			E139
		E14	E140
			E141
			E142
			E143
			E144
			E145
			E146
			E147
			E148
			E149
2	Obesity	E66	E660
			E661
			E662
			E668
			E669
3	Dyslipidemia	E78	E780
			E781
			E782
			E783
			E784
			E785
			E786
			E788
			E789
4	Thyroid disease	E00	E000
			E001
			E002
			E009
		E01	E010
			E011
			E012
			E018
		E03	E030
			E031
			E032
			E033
			E034
			E035
			E038
			E039
		E04	E040
			E041
			E042
			E048
			E049
		E05	E050
			E051
			E052
			E053
			E054
			E055
			E058
			E059
		E06	E060
			E061
			E062
			E063
			E064
			E065
			E069
		E07	E070
			E071
			E078
			E079
5	Depression or other mental disease	F20	F200
			F201
			F202
			F203
			F204
			F205
			F206
			F208
			F209
		F22	F220
			F228
			F229
		F23	F230
			F231
			F232
			F233
			F238
			F239
		F25	F250
			F251
			F252
			F258
			F259
		F30	F300
			F301
			F302
			F308
			F309
		F31	F310
			F311
			F312
			F313
			F314
			F315
			F316
			F317
			F318
			F319
		F32	F320
			F321
			F322
			F323
			F328
			F329
		F33	F330
			F331
			F332
			F333
			F334
			F338
			F339
		F34	F340
			F341
			F348
			F349
		F38	F380
			F381
			F388
		F40	F400
			F401
			F402
			F408
			F409
		F41	F410
			F411
			F412
			F413
			F418
			F419
		F42	F420
			F421
			F422
			F428
			F429
		F43	F430
			F431
			F432
			F438
			F439
		F44	F440
			F441
			F442
			F443
			F444
			F445
			F446
			F447
			F448
			F449
		F45	F450
			F451
			F452
			F453
			F454
			F458
			F459
		F48	F480
			F481
			F488
			F489
6	Dementia	F00	F000
			F001
			F002
			F009
		F01	F010
			F011
			F012
			F013
			F018
			F019
		F02	F020
			F021
			F022
			F023
			F024
			F028
		G30	G300
			G301
			G308
			G309
		G31	G310
7	Parkinson disease	G20	G20
8	Other neurological disorders, pain, or paralysis	G00	G000
			G001
			G002
			G003
			G008
			G009
		G02	G020
			G021
			G028
		G03	G030
			G031
			G032
			G038
			G039
		G04	G040
			G041
			G042
			G048
			G049
		G05	G050
			G051
			G052
			G058
		G06	G060
			G061
			G062
		G11	G110
			G111
			G112
			G113
			G114
			G118
			G119
		G12	G120
			G121
			G122
			G128
			G129
		G13	G130
			G131
			G132
			G138
		G21	G210
			G211
			G212
			G213
			G214
			G218
			G219
		G23	G230
			G231
			G232
			G238
			G239
		G24	G240
			G241
			G242
			G243
			G244
			G245
			G248
			G249
		G25	G250
			G251
			G252
			G253
			G254
			G255
			G256
			G258
			G259
		G31	G311
			G312
			G318
			G319
		G32	G320
			G328
		G36	G360
			G361
			G368
			G369
		G37	G370
			G371
			G372
			G373
			G374
			G375
			G378
			G379
		G40	G400
			G401
			G402
			G403
			G404
			G405
			G406
			G407
			G408
			G409
		G41	G410
			G411
			G412
			G418
			G419
		G43	G430
			G431
			G432
			G433
			G438
			G439
		G44	G440
			G441
			G442
			G443
			G444
			G448
		G50	G500
			G501
			G508
			G509
		G51	G510
			G511
			G512
			G513
			G514
			G518
			G519
		G52	G520
			G521
			G522
			G523
			G527
			G528
			G529
		G53	G530
			G531
			G532
			G533
			G538
		G54	G540
			G541
			G542
			G543
			G544
			G545
			G546
			G547
			G548
			G549
		G55	G550
			G551
			G552
			G553
			G558
		G56	G560
			G561
			G562
			G563
			G564
			G568
			G569
		G57	G570
			G571
			G572
			G573
			G574
			G575
			G576
			G578
			G579
		G58	G580
			G587
			G588
			G589
		G59	G590
			G598
		G60	G600
			G601
			G602
			G603
			G608
			G609
		G61	G610
			G611
			G618
			G619
		G62	G620
			G621
			G622
			G628
			G629
		G63	G630
			G631
			G632
			G633
			G634
			G635
			G636
			G638
		G70	G700
			G701
			G702
			G708
			G709
		G71	G710
			G711
			G712
			G713
			G718
			G719
		G72	G720
			G721
			G722
			G723
			G724
			G728
			G729
		G73	G730
			G731
			G732
			G733
			G734
			G735
			G736
			G737
		G80	G800
			G801
			G802
			G803
			G804
			G808
			G809
		G81	G810
			G811
			G819
		G82	G820
			G821
			G822
			G823
			G824
			G825
		G83	G830
			G831
			G832
			G833
			G834
			G838
			G839
		G90	G900
			G901
			G902
			G903
			G904
			G908
			G909
		G91	G910
			G911
			G912
			G913
			G918
			G919
		G93	G930
			G931
			G932
			G933
			G934
			G935
			G936
			G937
			G938
			G939
		G94	G940
			G941
			G942
			G948
		G95	G950
			G951
			G952
			G958
			G959
		G96	G960
			G961
			G968
			G969
		G97	G970
			G971
			G972
			G978
			G979
		G99	G990
			G991
			G992
			G998
9	Eye disease	H00	H000
			H001
		H01	H010
			H011
			H018
			H019
		H02	H020
			H021
			H022
			H023
			H024
			H025
			H026
			H027
			H028
			H029
		H03	H030
			H031
			H038
		H04	H040
			H041
			H042
			H043
			H044
			H045
			H046
			H048
			H049
		H05	H050
			H051
			H052
			H053
			H054
			H055
			H058
			H059
		H06	H060
			H061
			H062
			H063
		H10	H100
			H101
			H102
			H103
			H104
			H105
			H108
			H109
		H11	H110
			H111
			H112
			H113
			H114
			H118
			H119
		H13	H130
			H131
			H132
			H133
			H138
		H15	H150
			H151
			H158
			H159
		H16	H160
			H161
			H162
			H163
			H164
			H168
			H169
		H17	H170
			H171
			H178
			H179
		H18	H180
			H181
			H182
			H183
			H184
			H185
			H186
			H187
			H188
			H189
		H19	H190
			H191
			H192
			H193
			H198
		H20	H200
			H201
			H202
			H208
			H209
		H21	H210
			H211
			H212
			H213
			H214
			H215
			H218
			H219
		H22	H220
			H221
			H228
		H25	H250
			H251
			H252
			H258
			H259
		H26	H260
			H261
			H262
			H263
			H264
			H268
			H269
		H27	H270
			H271
			H278
			H279
		H28	H280
			H281
			H282
			H288
		H30	H300
			H301
			H302
			H308
			H309
		H31	H310
			H311
			H312
			H313
			H314
			H318
			H319
		H32	H320
			H328
		H33	H330
			H331
			H332
			H333
			H334
			H335
		H34	H340
			H341
			H342
			H348
			H349
		H35	H350
			H351
			H352
			H353
			H354
			H355
			H356
			H357
			H358
			H359
		H36	H360
			H368
		H40	H400
			H401
			H402
			H403
			H404
			H405
			H406
			H408
			H409
		H42	H420
			H428
		H43	H430
			H431
			H432
			H433
			H438
			H439
		H44	H440
			H441
			H442
			H443
			H444
			H445
			H446
			H447
			H448
			H449
		H45	H450
			H451
			H458
		H47	H470
			H471
			H472
			H473
			H474
			H475
			H476
			H477
		H48	H480
			H481
			H488
		H49	H490
			H491
			H492
			H493
			H494
			H498
			H499
		H50	H500
			H501
			H502
			H503
			H504
			H505
			H506
			H508
			H509
		H51	H510
			H511
			H512
			H518
			H519
		H52	H520
			H521
			H522
			H523
			H524
			H525
			H526
			H527
		H53	H530
			H532
			H533
			H534
			H535
			H536
			H538
			H539
		H54	H540
			H541
			H542
			H543
			H544
			H545
			H546
			H549
		H57	H570
			H571
			H578
			H579
		H58	H580
			H581
			H588
		H59	H590
			H598
			H599
10	Ear disease	H60	H600
			H601
			H602
			H603
			H604
			H605
			H608
			H609
		H61	H610
			H611
			H612
			H613
			H618
			H619
		H62	H620
			H621
			H622
			H623
			H624
			H628
		H65	H650
			H651
			H652
			H653
			H654
			H659
		H66	H660
			H661
			H662
			H663
			H664
			H669
		H67	H670
			H671
			H678
		H68	H680
			H681
		H69	H690
			H698
			H699
		H70	H700
			H701
			H702
			H708
			H709
		H72	H720
			H721
			H722
			H728
			H729
		H73	H730
			H731
			H738
			H739
		H74	H740
			H741
			H742
			H743
			H744
			H748
			H749
		H75	H750
			H758
		H80	H800
			H801
			H802
			H808
			H809
		H81	H810
			H811
			H812
			H813
			H814
			H818
			H819
		H83	H830
			H831
			H832
			H833
			H838
			H839
		H90	H900
			H901
			H902
			H903
			H904
			H905
			H906
			H907
			H908
		H91	H910
			H911
			H912
			H913
			H918
			H919
		H92	H920
			H921
			H922
		H93	H930
			H931
			H932
			H933
			H938
			H939
		H94	H940
			H948
		H95	H950
			H951
			H958
			H959
11	Hypertension	I11	I110
			I119
		I12	I120
			I129
		I13	I130
			I131
			I132
			I139
		I15	I150
			I151
			I152
			I158
			I159
12	Stroke, cerebral hemorrhage or infarction	G45	G450
			G451
			G452
			G453
			G454
			G458
			G459
		G46	G460
			G461
			G462
			G463
			G464
			G465
			G466
			G467
			G468
		I60	I600
			I601
			I602
			I603
			I604
			I605
			I606
			I607
			I608
			I609
		I61	I610
			I611
			I612
			I613
			I614
			I615
			I616
			I618
			I619
		I62	I620
			I621
			I629
		I63	I630
			I631
			I632
			I633
			I634
			I635
			I636
			I638
			I639
		I65	I650
			I651
			I652
			I653
			I658
			I659
		I66	I660
			I661
			I662
			I663
			I664
			I668
			I669
		I67	I670
			I671
			I673
			I674
			I675
			I676
			I677
			I678
			I679
		I69	I690
			I691
			I692
			I693
			I694
			I698
13	Angina, myocardial infarction	I20	I200
			I201
			I208
			I209
		I21	I210
			I211
			I212
			I213
			I214
			I219
		I22	I220
			I221
			I228
			I229
		I23	I230
			I231
			I232
			I233
			I234
			I235
			I236
			I238
		I24	I240
			I241
			I248
			I249
		I25	I250
			I251
			I252
			I253
			I254
			I255
			I256
			I258
			I259
14	Other cardiovascular disease	I01	I010
			I011
			I012
			I018
			I019
		I02	I020
			I029
		I05	I050
			I051
			I052
			I058
			I059
		I06	I060
			I061
			I062
			I068
			I069
		I07	I070
			I071
			I072
			I078
			I079
		I08	I080
			I081
			I082
			I083
			I088
			I089
		I09	I090
			I091
			I092
			I098
			I099
		I26	I260
			I269
		I27	I270
			I271
			I272
			I278
			I279
		I28	I280
			I281
			I288
			I289
		I30	I300
			I301
			I308
			I309
		I31	I310
			I311
			I312
			I313
			I318
			I319
		I32	I320
			I321
			I328
		I33	I330
			I339
		I34	I340
			I341
			I342
			I348
			I349
		I35	I350
			I351
			I352
			I358
			I359
		I36	I360
			I361
			I362
			I368
			I369
		I37	I370
			I371
			I372
			I378
			I379
		I39	I390
			I391
			I392
			I393
			I394
			I398
		I40	I400
			I401
			I408
			I409
		I41	I410
			I411
			I412
			I418
		I42	I420
			I421
			I422
			I423
			I424
			I425
			I426
			I427
			I428
			I429
		I43	I430
			I431
			I432
			I438
		I44	I440
			I441
			I442
			I443
			I444
			I445
			I446
			I447
		I45	I450
			I451
			I452
			I453
			I454
			I455
			I456
			I458
			I459
		I46	I460
			I461
			I469
		I47	I470
			I471
			I472
			I479
		I48	I480
			I481
			I482
			I483
			I484
			I489
		I49	I490
			I491
			I492
			I493
			I494
			I495
			I498
			I499
		I50	I500
			I501
			I509
		I51	I510
			I511
			I512
			I513
			I514
			I515
			I516
			I517
			I518
			I519
		I52	I520
			I521
			I528
		I68	I680
			I681
			I682
			I688
		I70	I700
			I7000
			I7001
			I701
			I7010
			I7011
			I702
			I7020
			I7021
			I708
			I7080
			I7081
			I709
			I7090
			I7091
		I71	I710
			I711
			I712
			I713
			I714
			I715
			I716
			I718
			I719
		I72	I720
			I721
			I722
			I723
			I724
			I725
			I726
			I728
			I729
		I73	I730
			I731
			I738
			I739
		I74	I740
			I741
			I742
			I743
			I744
			I745
			I748
			I749
		I77	I770
			I771
			I772
			I773
			I774
			I775
			I776
			I778
			I779
		I78	I780
			I781
			I788
			I789
		I79	I790
			I791
			I792
			I798
		I80	I800
			I801
			I802
			I803
			I808
			I809
		I82	I820
			I821
			I822
			I823
			I828
			I829
		I83	I830
			I831
			I832
			I839
		I85	I850
			I859
		I86	I860
			I861
			I862
			I863
			I864
			I868
		I87	I870
			I871
			I872
			I878
			I879
		I88	I880
			I881
			I888
			I889
		I89	I890
			I891
			I898
			I899
		I95	I950
			I951
			I952
			I958
			I959
		I97	I970
			I971
			I972
			I978
			I979
		I98	I980
			I981
			I982
			I983
			I988
15	Acute nasopharyngitis, common cold	J01	J010
			J011
			J012
			J013
			J014
			J018
			J019
		J02	J020
			J028
			J029
		J03	J030
			J038
			J039
		J04	J040
			J041
			J042
		J05	J050
			J051
		J06	J060
			J068
			J069
16	Allergic rhinitis	J30	J300
			J301
			J302
			J303
			J304
17	Chronic obstructive pulmonary disease	J41	J410
			J411
			J418
		J43	J430
			J431
			J432
			J438
			J439
		J44	J440
			J441
			J448
			J449
18	Asthma	J45	J450
			J451
			J458
			J459
19	Other respiratory disease	A15	A150
			A151
			A152
			A153
			A154
			A155
			A156
			A157
			A158
			A159
		A16	A160
			A161
			A162
			A163
			A164
			A165
			A167
			A168
			A169
		J10	J100
			J101
			J108
		J11	J110
			J111
			J118
		J12	J120
			J121
			J122
			J123
			J128
			J129
		J15	J150
			J151
			J152
			J153
			J154
			J155
			J156
			J157
			J158
			J159
		J16	J160
			J168
		J17	J170
			J171
			J172
			J173
			J178
		J18	J180
			J181
			J182
			J188
			J189
		J20	J200
			J201
			J202
			J203
			J204
			J205
			J206
			J207
			J208
			J209
		J21	J210
			J211
			J218
			J219
		J31	J310
			J311
			J312
		J32	J320
			J321
			J322
			J323
			J324
			J328
			J329
		J33	J330
			J331
			J338
			J339
		J34	J340
			J341
			J342
			J343
			J348
		J35	J350
			J351
			J352
			J353
			J358
			J359
		J37	J370
			J371
		J38	J380
			J381
			J382
			J383
			J384
			J385
			J386
			J387
		J39	J390
			J391
			J392
			J393
			J398
			J399
		J62	J620
			J628
		J63	J630
			J631
			J632
			J633
			J634
			J635
			J638
		J66	J660
			J661
			J662
			J668
		J67	J670
			J671
			J672
			J673
			J674
			J675
			J676
			J677
			J678
			J679
		J68	J680
			J681
			J682
			J683
			J684
			J688
			J689
		J69	J690
			J691
			J698
		J70	J700
			J701
			J702
			J703
			J704
			J708
			J709
		J84	J840
			J841
			J848
			J849
		J85	J850
			J851
			J852
			J853
		J86	J860
			J869
		J92	J920
			J929
		J93	J930
			J931
			J938
			J939
		J94	J940
			J941
			J942
			J948
			J949
		J95	J950
			J951
			J952
			J953
			J954
			J955
			J958
			J959
		J96	J960
			J9600
			J9601
			J9609
			J961
			J9610
			J9611
			J9619
			J969
			J9690
			J9691
			J9699
		J98	J980
			J981
			J982
			J983
			J984
			J985
			J986
			J988
			J989
		J99	J990
			J991
			J998
20	Stomach or duodenum disease	K25	K250
			K251
			K252
			K253
			K254
			K255
			K256
			K257
			K259
		K26	K260
			K261
			K262
			K263
			K264
			K265
			K266
			K267
			K269
		K27	K270
			K271
			K272
			K273
			K274
			K275
			K276
			K277
			K279
		K28	K280
			K281
			K282
			K283
			K284
			K285
			K286
			K287
			K289
		K29	K290
			K291
			K292
			K293
			K294
			K295
			K296
			K297
			K298
			K299
		K31	K310
			K311
			K312
			K313
			K314
			K315
			K316
			K317
			K318
			K319
21	Liver or gallbladder disease	B15	B150
			B159
		B16	B160
			B161
			B162
			B169
		B17	B170
			B171
			B172
			B178
			B179
		B18	B180
			B181
			B182
			B188
			B189
		B19	B190
			B199
		K70	K700
			K701
			K702
			K703
			K704
			K709
		K71	K710
			K711
			K712
			K713
			K714
			K715
			K716
			K717
			K718
			K719
		K72	K720
			K721
			K729
		K73	K730
			K731
			K732
			K738
			K739
		K74	K740
			K741
			K742
			K743
			K744
			K745
			K746
		K75	K750
			K751
			K752
			K753
			K754
			K758
			K759
		K76	K760
			K761
			K762
			K763
			K764
			K765
			K766
			K767
			K768
			K769
		K77	K770
			K778
		K80	K800
			K801
			K802
			K803
			K804
			K805
			K808
		K81	K810
			K811
			K818
			K819
22	Other digestive disease	A00	A000
			A001
			A009
		A01	A010
			A011
			A012
			A013
			A014
		A02	A020
			A021
			A022
			A028
			A029
		A03	A030
			A031
			A032
			A033
			A038
			A039
		A04	A040
			A041
			A042
			A043
			A044
			A045
			A046
			A047
			A048
			A049
		A05	A050
			A051
			A052
			A053
			A054
			A058
			A059
		A06	A060
			A061
			A062
			A063
			A064
			A065
			A066
			A067
			A068
			A069
		A07	A070
			A071
			A072
			A073
			A078
			A079
		A08	A080
			A081
			A082
			A083
			A084
			A085
			A085a
			A085b
		A09	A090
			A099
		K09	K090
			K091
			K092
			K098
			K099
		K10	K100
			K101
			K102
			K103
			K108
			K109
		K11	K110
			K111
			K112
			K113
			K114
			K115
			K116
			K117
			K118
			K119
		K12	K120
			K121
			K122
			K123
		K13	K130
			K131
			K132
			K133
			K134
			K135
			K136
			K137
		K14	K140
			K141
			K142
			K143
			K144
			K145
			K146
			K148
			K149
		K21	K210
			K219
		K22	K220
			K221
			K222
			K223
			K224
			K225
			K226
			K227
			K228
			K229
		K23	K230
			K231
			K238
		K35	K352
			K353
			K358
		K38	K380
			K381
			K382
			K383
			K388
			K389
		K40	K400
			K401
			K402
			K403
			K404
			K409
		K41	K410
			K411
			K412
			K413
			K414
			K419
		K42	K420
			K421
			K429
		K43	K430
			K431
			K432
			K433
			K434
			K435
			K436
			K437
			K439
		K44	K440
			K441
			K449
		K45	K450
			K451
			K458
		K46	K460
			K461
			K469
		K50	K500
			K501
			K508
			K509
		K51	K510
			K512
			K513
			K514
			K515
			K518
			K519
		K52	K520
			K521
			K522
			K523
			K528
			K529
		K55	K550
			K551
			K552
			K558
			K559
		K56	K560
			K561
			K562
			K563
			K564
			K565
			K566
			K567
		K57	K570
			K571
			K572
			K573
			K574
			K575
			K578
			K579
		K58	K580
			K589
		K59	K590
			K591
			K592
			K593
			K594
			K598
			K599
		K60	K600
			K601
			K602
			K603
			K604
			K605
		K61	K610
			K611
			K612
			K613
			K614
		K62	K620
			K621
			K622
			K623
			K624
			K625
			K626
			K627
			K628
			K629
		K63	K630
			K631
			K632
			K633
			K634
			K635
			K638
			K639
		K64	K640
			K641
			K642
			K643
			K644
			K645
			K648
			K649
		K65	K650
			K658
			K659
		K66	K660
			K661
			K668
			K669
		K67	K670
			K671
			K672
			K673
			K678
		K82	K820
			K821
			K822
			K823
			K824
			K828
			K829
		K83	K830
			K831
			K832
			K833
			K834
			K835
			K838
			K839
		K85	K850
			K851
			K852
			K853
			K858
			K859
		K86	K860
			K861
			K862
			K863
			K868
			K869
		K87	K870
			K871
		K90	K900
			K901
			K902
			K903
			K904
			K908
			K909
		K91	K910
			K911
			K912
			K913
			K914
			K915
			K918
			K919
		K92	K920
			K921
			K922
			K928
			K929
		K93	K930
			K931
			K938
23	Dental disease	K00	K000
			K001
			K002
			K003
			K004
			K005
			K006
			K007
			K008
			K009
		K01	K010
			K011
		K02	K020
			K021
			K022
			K023
			K024
			K025
			K028
			K029
[truncated: 3,745 more rows]
